# Supplementary material for: The effect of metal mixture composition on toxicity to C. elegans at individual and population levels
Source: PLoS One. 2019 Jun 25;14(6):e0218929. doi: 10.1371/journal.pone.0218929 (PMC6592602; doi:10.1371/journal.pone.0218929)
Supplement: S1 Table — (XLSX) [file pone.0218929.s001.xlsx]

## Sheet: LC20
	Day
	0		1			2			3			4			5			6			7			8			9			10
	Time (h)
LC20 Treatment	0		24	36		48	60		72	84		96	108		120	132		144	156		168	180		192	204		216	228		240
Control	x1		x1	x2		x2	x2		x4	x4		x4	x8		x8	x8		x64	x64		x64	x128		x128	x128		x512	x512		x2048
Zn	x1		x1	x2		x2	x2		x4	x4		x4	x8		x8	x8		x16	x16		x16	x32		x32	x32		x64	x64		x64
Cu	x1		x1	x2		x2	x2		x4	x4		x4	x8		x8	x8		x16	x16		x16	x32		x32	x32		x64	x64		x64
Cd	x1		x1	x2		x2	x2		x4	x4		x4	x8		x8	x8		x16	x16		x16	x32		x32	x32		x64	x64		x64
ZnCu	x1		x1	x2		x2	x2		x4	x4		x4	x8		x8	x8		x16	x16		x16	x32		x32	x32		x64	x64		x64
ZnCd	x1		x1	x2		x2	x2		x4	x4		x4	x8		x8	x8		x16	x16		x16	x32		x32	x32		x64	x64		x64
CuCd	x1		x1	x2		x2	x2		x4	x4		x4	x8		x8	x8		x16	x16		x16	x32		x32	x32		x64	x64		x64
ZnCuCd	x1		x1	x2		x2	x2		x4	x4		x4	x8		x8	x8		x16	x16		x16	x32		x32	x32		x64	x64		x64

## Sheet: LC5
	Day
	0		1			2			3			4			5			6			7			8			9			10			11			12
	Time (h)
LC5 Treatment	0		24	36		48	60		72	84		96	108		120	132		144	156		168	180		192	204		216	228		240	252		264	276		288
Control	x1		x1	x2		x2	x2		x4	x4		x4	x8		x8	x8		x64	x64		x64	x128		x128	x128		x256	x256		x512	x512		x512	x512		x512
Zn	x1		x1	x2		x2	x2		x4	x4		x4	x8		x8	x8		x64	x64		x64	x128		x128	x128		x256	x256		x256	x512		x512	x512		x512
Cu	x1		x1	x2		x2	x2		x4	x4		x4	x8		x8	x8		x64	x64		x64	x128		x128	x128		x256	x256		x256	x512		x512	x512		x512
Cd	x1		x1	x2		x2	x2		x4	x4		x4	x8		x8	x8		x32	x32		x32	x64		x64	x64		x128	x128		x128	x256		x256	x256		x256
ZnCu	x1		x1	x2		x2	x2		x4	x4		x4	x8		x8	x8		x32	x32		x32	x64		x64	x64		x128	x128		x128	x256		x256	x256		x256
ZnCd	x1		x1	x2		x2	x2		x4	x4		x4	x8		x8	x8		x32	x32		x32	x64		x64	x64		x128	x128		x128	x256		x256	x256		x256
CuCd	x1		x1	x2		x2	x2		x4	x4		x4	x8		x8	x8		x32	x32		x32	x64		x64	x64		x128	x128		x128	x256		x256	x256		x256
ZnCuCd	x1		x1	x2		x2	x2		x4	x4		x4	x8		x8	x8		x32	x32		x32	x64		x64	x64		x128	x128		x128	x256		x256	x256		x256

## Sheet: Blad2
Behandeling		Dag
		0			1			2			3			4			5			6			7			8			9			10			11			12
		2017-04-19			2017-04-20			2017-04-21			2017-04-22			2017-04-23			2017-04-24			2017-04-25			2017-04-26			2017-04-27			2017-04-28			2017-04-29			2017-04-30			2017-05-01
		N ring	N buiten ring	verdunning	N ring	N buiten ring	verdunning	N ring	N buiten ring	verdunning	N ring	N buiten ring	verdunning	N ring	N buiten ring	verdunning	N ring	N buiten ring	verdunning	N ring	N buiten ring	verdunning	N ring	N buiten ring	verdunning	N ring	N buiten ring	verdunning	N ring	N buiten ring	verdunning	N ring	N buiten ring	verdunning	N ring	N buiten ring	verdunning	N ring	N buiten ring	verdunning
Controle	1	13	0	1	354	63	1	285	44	2	173	5	4	251	52	4	485	108	8	195	110	64	388	63	64	257	57	128	261	112	256	361	57	512	400	204	512	634	364	512
	2	13	0	1	384	84	1	320	30	2	169	4	4	370	54	4	682	141	8	284	96	64	403	105	64	354	50	128	269	108	256	250	62	512	290	152	512	403	320	512
	3	13	0	1	426	89	1	401	66	2	282	23	4	433	103	4	852	104	8	312	70	64	406	103	64	353	41	128	158	98	256	208	56	512	252	70	512	235	265	512
Zn	1	13	0	1	393	82	1	319	46	2	197	16	4	251	70	4	700	69	8	265	52	64	274	100	64	342	43	128	89	51	256	103	73	256	56	50	512	95	75	512
	2	13	0	1	421	102	1	377	51	2	251	40	4	265	114	4	692	83	8	196	73	64	242	143	64	327	48	128	114	62	256	168	80	256	89	38	512	116	36	512
	3	13	0	1	350	65	1	315	31	2	159	15	4	203	95	4	706	91	8	186	92	64	364	188	64	398	54	128	103	53	256	146	65	256	67	36	512	93	36	512
Cu	1	13	0	1	291	72	1	296	47	2	216	18	4	242	64	4	653	78	8	186	90	64	499	34	64	257	114	128	175	67	256	275	87	256	181	60	512	145	91	512
	2	13	0	1	329	90	1	252	54	2	162	12	4	229	38	4	629	36	8	231	51	64	513	76	64	302	84	128	217	46	256	343	46	256	143	56	512	196	76	512
	3	13	0	1	382	119	1	285	46	2	174	18	4	411	44	4	1068	91	8	330	82	64	597	80	64	418	86	128	260	81	256	517	91	256	448	64	512	436	130	512
Cd	1	13	0	1	489	131	1	388	80	2	262	51	4	370	32	4	458	48	8	271	84	32	623	65	32	454	96	64	284	82	128	366	80	128	275	39	256	246	157	256
	2	13	0	1	303	84	1	282	47	2	148	35	4	253	12	4	381	32	8	167	85	32	423	49	32	303	75	64	194	64	128	294	99	128	231	115	256	313	241	256
	3	14	0	1	351	75	1	270	54	2	165	14	4	177	15	4	473	71	8	285	129	32	651	117	32	474	91	64	256	77	128	383	92	128	294	94	256	409	226	256
ZnCu	1	13	0	1	332	116	1	256	44	2	129	6	4	162	16	4	504	109	8	302	46	32	396	45	32	234	58	64	126	40	128	116	50	128	58	21	256	102	15	256
	2	13	0	1	336	110	1	320	64	2	154	23	4	177	31	4	491	67	8	284	40	32	495	41	32	193	57	64	96	30	128	92	23	128	41	23	256	58	6	256
	3	13	0	1	300	116	1	211	80	2	153	16	4	226	12	4	334	45	8	236	27	32	328	38	32	127	23	64	73	114	128	78	24	128	25	37	256	62	12	256
ZnCd	1	13	0	1	249	81	1	228	44	2	74	10	4	110	5	4	131	17	8	91	18	32	164	19	32	97	21	64	32	16	128	33	8	128	9	16	256	12	7	256
	2	13	0	1	327	85	1	264	58	2	124	12	4	142	28	4	356	66	8	242	34	32	419	69	32	266	40	64	88	27	128	93	25	128	22	36	256	54	8	256
	3	13	0	1	312	105	1	302	49	2	122	7	4	139	33	4	335	37	8	230	50	32	361	80	32	178	46	64	85	27	128	124	34	128	46	41	256	102	9	256
ZnCuCd	1	13	0	1	346	74	1	306	41	2	127	36	4	209	13	4	485	41	8	212	62	32	352	108	32	229	66	64	127	17	128	126	15	128	34	16	256	47	2	256
	2	13	0	1	409	90	1	333	63	2	143	81	4	263	15	4	384	28	8	209	27	32	372	80	32	206	61	64	117	14	128	104	20	128	29	13	256	33	5	256
	3	14	0	1	414	106	1	373	36	2	155	67	4	272	9	4	533	28	8	234	68	32	520	56	32	302	23	64	124	9	128	142	20	128	60	15	256	63	1	256
CuCd	1	13	0	1	316	80	1	282	56	2	116	11	4	163	10	4	132	18	8	118	24	32	241	30	32	166	16	64	80	14	128	113	17	128	73	14	256	150	9	256
	2	14	0	1	388	83	1	321	47	2	216	14	4	224	13	4	317	109	8	326	43	32	410	65	32	292	33	64	121	21	128	150	34	128	37	43	256	111	10	256
	3	13	0	1	356	104	1	306	99	2	172	20	4	296	12	4	493	39	8	330	52	32	572	75	32	158	67	64	45	28	128	90	32	128	40	17	256	41	22	256
