# Supplementary material for: The effect of metal mixture composition on toxicity to C. elegans at individual and population levels
Source: PLoS One. 2019 Jun 25;14(6):e0218929. doi: 10.1371/journal.pone.0218929 (PMC6592602; doi:10.1371/journal.pone.0218929)
Supplement: S2 Table — Percentages represent the increase in body length over time for control and decrease over time for metal treatments. Asterisks denote significant differences (*P<0.05; ** P<0.01; *** P<0.001) (ns = not significant; NA = not applicable). (XLSX) [file pone.0218929.s002.xlsx]

## Sheet: Blad1
	0-5 days	5-10 days	0-10 days
Control	7.7% ***	2.8% *	10.8% ***
Zn	25.1% ***	22.8% ***	42.2% ***
Cu	78.4% ***	ns	78.4% ***
Cd	78.4% ***	NA	NA
ZnCu	71.8% ***	NA	NA
ZnCd	43.4% ***	43.1% ***	67.8% ***
CuCd	81.0% ***	NA	NA
ZnCuCd	81.3% ***	NA	NA
