# Supplementary material for: The effect of metal mixture composition on toxicity to C. elegans at individual and population levels
Source: PLoS One. 2019 Jun 25;14(6):e0218929. doi: 10.1371/journal.pone.0218929 (PMC6592602; doi:10.1371/journal.pone.0218929)
Supplement: S9 Table — Asterisks denote significant differences (* P<0.05; ** P<0.01; *** P<0.001). (ns = not significant; NA = not applicable). (XLSX) [file pone.0218929.s009.xlsx]

## Sheet: Blad1
	Control	Zn	Cu	Cd	ZnCu	ZnCd	CuCd	ZnCuCd
Control	NA	**	ns	ns	***	***	***	***
Zn	**	NA	ns	ns	**	*	NA	***
Cu	ns	ns	NA	ns	***	NA	**	***
Cd	ns	ns	ns	NA	NA	**	**	***
ZnCu	***	**	***	NA	NA	ns	ns	ns
ZnCd	***	*	NA	**	ns	NA	ns	ns
CuCd	***	NA	**	**	ns	ns	NA	ns
ZnCuCd	***	***	***	***	ns	ns	ns	NA
