# Supplementary material for: The effect of metal mixture composition on toxicity to C. elegans at individual and population levels
Source: PLoS One. 2019 Jun 25;14(6):e0218929. doi: 10.1371/journal.pone.0218929 (PMC6592602; doi:10.1371/journal.pone.0218929)
Supplement: S11 Table — Asterisks denote significant differences (* P<0.05; ** P<0.01; *** P<0.001) (ns = not significant; NA = not applicable). (XLSX) [file pone.0218929.s011.xlsx]

## Sheet: Blad1
	Expected	Cd20	Zn2	Zn5	Zn20	Zn40	Zn60
Zn2Cd20	57.8% *	*	ns	NA	NA	NA	NA
Zn5Cd20	58.3% *	ns	NA	ns	NA	NA	NA
Zn20Cd20	ns	ns	NA	NA	ns	NA	NA
Zn40Cd20	46.3% *	ns	NA	NA	NA	ns	NA
Zn60Cd20	66.1% *	*	NA	NA	NA	NA	ns
