# Supplementary material for: The effect of metal mixture composition on toxicity to C. elegans at individual and population levels
Source: PLoS One. 2019 Jun 25;14(6):e0218929. doi: 10.1371/journal.pone.0218929 (PMC6592602; doi:10.1371/journal.pone.0218929)
Supplement: S13 Table — Asterisks denote significant differences (* P<0.05; ** P<0.01; *** P<0.001) (ns = not significant; NA = not applicable). (XLSX) [file pone.0218929.s013.xlsx]

## Sheet: Blad1
	Control	Cd20	Zn2	Zn5	Zn20	Zn40	Zn60	Zn2Cd20	Zn5Cd20	Zn20Cd20	Zn40Cd20	Zn60Cd20
Control	NA	***	ns	ns	**	***	***	***	***	***	***	***
Cd20	***	NA	***	ns	ns	ns	ns	ns	ns	ns	ns	**
Zn2	ns	***	NA	ns	*	**	***	***	NA	NA	NA	NA
Zn5	ns	ns	ns	NA	ns	ns	***	NA	**	NA	NA	NA
Zn20	**	ns	*	ns	NA	ns	**	NA	NA	ns	NA	NA
Zn40	***	ns	**	ns	ns	NA	*	NA	NA	NA	ns	NA
Zn60	***	ns	***	***	**	*	NA	NA	NA	NA	NA	ns
Zn2Cd20	***	ns	***	NA	NA	NA	NA	NA	ns	ns	ns	***
Zn5Cd20	***	ns	NA	**	NA	NA	NA	ns	NA	ns	ns	**
Zn20Cd20	***	ns	NA	NA	ns	NA	NA	ns	ns	NA	ns	***
Zn40Cd20	***	ns	NA	NA	NA	ns	NA	ns	ns	ns	NA	*
Zn60Cd20	***	**	NA	NA	NA	NA	ns	***	**	***	*	NA
